# Supplementary material for: Comparative genomics analysis provides insights into evolution and stress responses of Lhcb genes in Rosaceae fruit crops
Source: BMC Plant Biol. 2023 Oct 11;23:484. doi: 10.1186/s12870-023-04438-x (PMC10566169; doi:10.1186/s12870-023-04438-x)
Supplement: Supplementary file 5 — Additional file 5: Table S1-S6. [file 12870_2023_4438_MOESM5_ESM.zip]

Archive with 7 entries (6 files):
- Supplemental Tables/Table S1.docx
- Supplemental Tables/Table S2.pdf
- Supplemental Tables/Table S3.docx
- Supplemental Tables/Table S4.docx
- Supplemental Tables/Table S5.docx
- Supplemental Tables/Table S6.docx
- Supplemental Tables/
